# Supplementary material for: From the Backyard to Our Beds: The Spectrum of Care, Attitudes, Relationship Types, and Welfare in Non-Commercial Chicken Care
Source: Animals (Basel). 2024 Jan 17;14(2):288. doi: 10.3390/ani14020288 (PMC10812673; doi:10.3390/ani14020288)
Supplement: Supplementary file 1 [file animals-14-00288-s001.zip]

Archive with 1 entries (1 files):
- animals-2804038-supplementary.pdf
